# Supplementary material for: In Silico Analysis of Ferroptosis-Related Genes and Its Implication in Drug Prediction against Fluorosis
Source: Int J Mol Sci. 2023 Feb 20;24(4):4221. doi: 10.3390/ijms24044221 (PMC9961266; doi:10.3390/ijms24044221)
Supplement: Supplementary file 1 [file ijms-24-04221-s001.zip]

Archive with 1 entries (1 files):
- ijms-2177003-supplementary.pdf
